# Supplementary material for: Anthocyanidins Inhibit Growth and Chemosensitize Triple-Negative Breast Cancer via the NF-κB Signaling Pathway
Source: Cancers (Basel). 2021 Dec 13;13(24):6248. doi: 10.3390/cancers13246248 (PMC8699375; doi:10.3390/cancers13246248)
Supplement: Supplementary file 1 [file cancers-13-06248-s001.zip]

Archive with 1 entries (1 files):
- cancers-1469756-supplementary.pdf
